# Supplementary material for: Overexpression of GDP dissociation inhibitor 1 gene associates with the invasiveness and poor outcomes of colorectal cancer
Source: Bioengineered. 2021 Sep 13;12(1):5595–606. doi: 10.1080/21655979.2021.1967031 (PMC8806759; doi:10.1080/21655979.2021.1967031)
Supplement: Supplemental Material [file KBIE_A_1967031_SM3381.zip]

Archive with 3 entries (2 files):
- suppl/
- suppl/suppl tab.pdf
- suppl/supplifiglegend.pdf
